# Supplementary material for: Translation, Cross-Cultural Adaptation, and Validation of the Galician Version of the Nurse Prescribing Self-Efficacy Scale
Source: Healthcare (Basel). 2022 Dec 17;10(12):2563. doi: 10.3390/healthcare10122563 (PMC9778594; doi:10.3390/healthcare10122563)
Supplement: Supplementary file 1 [file healthcare-10-02563-s001.zip]

Archive with 1 entries (1 files):
- healthcare-2072587-supplementary.pdf
